# Supplementary material for: Leveraging blood serotonin as an endophenotype to identify de novo and rare variants involved in autism
Source: Mol Autism. 2017 Mar 21;8:14. doi: 10.1186/s13229-017-0130-3 (PMC5361831; doi:10.1186/s13229-017-0130-3)
Supplement: Supplementary file 1 — List of DNVs identified in our data. Table S2. Mean and standard deviation used for normalization of WB5HT. Table S3. Serotonin pathway genes. Table S4. Summary of subject demographics and phenotype data. Table S5. GSEA of LoF DNVs in ASC, SSC and ACE. Table S6. Gene lists disrupted by different types of DNVs in the High-5HT and the Normal-5HT groups. Table S7. GSEA of all RAVs and Normal-5HT RAVs. (XLSX 47 kb) [file 13229_2017_130_MOESM1_ESM.xlsx]

## Sheet: ST1
Additional file 1: Table S1 List of all DNVs.
#CHROM	POS	ID	REF	ALT	QUAL	FILTER	Gene	Func	ExonicFunc	WB5HTZ	Family_ID	PATID	MATID	PID	DScore	WB5HTz
1	118426130	.	G	A	147.46	PASS	GDAP2	exonic	synonymous SNV		4158	2808	2806	2807	0
7	120614925	.	A	G	335.46	PASS	ING3	UTR3	.		4158	2808	2806	2807	0
11	67007740	.	C	CT	478.4	PASS	KDM2A	exonic	frameshift insertion		4102	2844	2842	2843	0	2.07
1	113460234	.	A	G	978.46	PASS	SLC16A1	exonic	nonsynonymous SNV		4102	2847	2846	2845	5	4.16
20	39991214	.	A	G	747.46	PASS	EMILIN3	exonic	nonsynonymous SNV		4103	2847	2846	2845	2	4.16
7	121684623	.	G	T	220.46	PASS	PTPRZ1	splicing	.		4108	2861	2862	2860	1	-0.21
16	30975596	rs146582105	C	T	1306.46	PASS	SETD1A	exonic	nonsynonymous SNV		4108	2861	2862	2860	8	-0.21
1	152800137	.	G	A	326.46	PASS	LCE1A	exonic	synonymous SNV		4108	2861	2862	2860	0	-0.21
6	26463682	.	T	C	1274.11	PASS	BTN2A1	exonic	nonsynonymous SNV		4114	2886	2885	2884	0	1.19
17	48776796	.	A	G	740.11	PASS	ANKRD40	exonic	nonsynonymous SNV		4114	2886	2885	2884	2	1.19
14	37050458	.	G	A	122.46	PASS	NKX2-8	exonic	synonymous SNV		4118	2900	2898	2899	0	2.27
2	170030556	.	G	C		PASS	LRP2	exonic	nonsynonymous SNV		4013	2956	2954	2955	6	0.56
11	65403905	.	G	A	458.46	PASS	PCNXL3	exonic	synonymous SNV		4150	3024	3025	3023	0	-0.35
17	1611428	.	C	A	533.46	PASS	TLCD2	exonic	nonsynonymous SNV		4154	3038	3036	3037	1	2.18
10	62023648	.	G	A	241.47	PASS	ANK3	exonic	nonsynonymous SNV		4176	3110	3109	3111	4
12	7647881	.	C	G	1423.46	PASS	CD163	exonic	nonsynonymous SNV		4176	3110	3109	3111	0
3	184297701	rs374081923	C	T	452.46	PASS	EPHB3	exonic	synonymous SNV		4176	3110	3109	3111	0
11	758966	.	A	G	557.46	PASS	TALDO1	exonic	nonsynonymous SNV		4183	3139	3140	3138	2
8	10583812	.	C	T	526.46	PASS	SOX7	exonic	synonymous SNV		4197	3187	3185	3186	0	-0.86
15	90771256	rs116125380	C	T	2594.53	PASS	SEMA4B	exonic	nonsynonymous SNV		4201	3199	3198	3197	1	0.96
20	33567509	.	C	G	847.46	PASS	MYH7B	exonic	nonsynonymous SNV		4207	3217	3218	3219	2	0.68
6	30615559	.	C	G	334.46	PASS	C6orf136	exonic	nonsynonymous SNV		4207	3217	3218	3219	0	0.68
19	18778486	rs140991108	C	T	434.46	PASS	KLHL26	exonic	synonymous SNV		4207	3217	3218	3219	0	0.68
16	2025006	.	C	G	432.46	PASS	TBL3	exonic	stopgain		4227	3299	3301	3300	1	1.04
1	19166809	.	G	T	250.46	PASS	TAS1R2	exonic	nonsynonymous SNV		4228	3303	3302	3304	5	2.2
11	56086068	.	T	C	598.46	PASS	OR8K3	exonic	nonsynonymous SNV		4228	3303	3302	3304	0	2.2
10	134158126	.	C	T	364.46	PASS	LRRC27	exonic	synonymous SNV		4239	3347	3346	3348	1	-1.47
11	77938015	.	C	G	155.46	PASS	GAB2	exonic	nonsynonymous SNV		4241	3353	3354	3352	2	-0.74
11	93458987	.	T	C	812.46	PASS	CEP295	exonic	synonymous SNV		4241	3353	3354	3352	0	-0.74
12	48152505	.	A	C	249.46	PASS	RAPGEF3	UTR5	.		4251	3381	3380	3379	0	0.98
19	53015256	.	G	GT	818.4	PASS	ZNF578	exonic	frameshift insertion		4252	3382	3383	3384	0	0.94
11	18313160	.	T	C	1054.46	PASS	HPS5	exonic	nonsynonymous SNV		4252	3382	3383	3384	0	0.94
16	30666220	.	G	A	1342.46	PASS	PRR14	exonic	nonsynonymous SNV		4257	3399	3398	3392	1	1.9
12	551033	.	AAG	A	477.4	PASS	CCDC77	exonic	frameshift deletion		4257	3399	3398	3392	0	1.9
13	28543127	.	A	C	376.46	PASS	CDX2	exonic	nonsynonymous SNV		4273	3459	3458	3408	8	0.24
10	116621094	.	G	A	1100.11	PASS	FAM160B1	splicing	.		4260	3411	3409	3410	1	2.04
1	31194365	rs141093038	G	A	2645.53	PASS	MATN1	exonic	nonsynonymous SNV		4260	3411	3409	3410	6	2.04
20	24964537	.	A	G	245.46	PASS	APMAP	splicing	.		4268	3440	3442	3441	1	0.32
17	39216220	.	G	A	171.54	VQSRTrancheSNP99.00to99.90	KRTAP2-3	exonic	nonsynonymous SNV		4268	3440	3442	3441	4	0.32
17	3978572	.	C	T	1266.11	PASS	ZZEF1	exonic	nonsynonymous SNV		4277	3472	3471	3470	5	0.76
13	53624124	.	G	A	1287.11	PASS	OLFM4	exonic	nonsynonymous SNV		4277	3472	3471	3470	3	0.76
4	10117822	.	C	T	918.11	PASS	WDR1	exonic	nonsynonymous SNV		4277	3472	3471	3470	2	0.76
16	15112743	.	G	A	155.46	VQSRTrancheSNP99.00to99.90	PDXDC1	exonic	nonsynonymous SNV		4280	3481	3485	3480	3	0.06
16	89613072	.	C	T	678.46	PASS	SPG7	exonic	nonsynonymous SNV		4280	3481	3485	3480	7	0.06
6	102483286	.	A	G	781.46	PASS	GRIK2	exonic	nonsynonymous SNV		4280	3481	3485	3480	2	0.06
14	73729315	.	G	A	157.49	PASS	PAPLN	exonic	nonsynonymous SNV		4280	3481	3485	3480	0	0.06
3	185198194	.	G	A	831.46	PASS	MAP3K13	exonic	synonymous SNV		4280	3481	3485	3480	0	0.06
7	96635679	.	C	T	484.46	PASS	DLX6	exonic	synonymous SNV		4280	3481	3485	3480	0	0.06
19	47181869	.	G	A	1159.46	PASS	PRKD2	exonic	nonsynonymous SNV		4285	3498	3496	3497	8	-0.42
8	144671359	.	G	A	300.46	PASS	EEF1D	exonic	nonsynonymous SNV		4285	3498	3496	3497	0	-0.42
8	144671357	.	G	A	308.46	PASS	EEF1D	exonic	nonsynonymous SNV		4285	3498	3496	3497	0	-0.42
14	21873391	.	C	T	686.46	PASS	CHD8	exonic	nonsynonymous SNV		4286	3501	3500	3499	8	-0.04
3	126114864	.	T	C	1615.46	PASS	CCDC37	exonic	synonymous SNV		4286	3501	3500	3499	0	-0.04
14	74353493	.	G	C	739.46	PASS	ZNF410	UTR5	.		4296	3530	3529	3523	0	2.16
3	139257724	.	T	C	433.46	PASS	RBP1	exonic	nonsynonymous SNV		4302	3552	3553	3554	2	0.22
1	113010107	.	C	A	144.46	PASS	WNT2B	UTR5	.		4302	3552	3553	3554	0	0.22
3	142083987	.	C	T	115.46	PASS	XRN1	exonic	nonsynonymous SNV		4309	3579	3581	3580	2	-0.28
2	55825640	.	G	C	281.46	PASS	SMEK2	exonic	nonsynonymous SNV		4310	3583	3584	3582	5	-1.9
14	102508760	.	G	A	597.46	PASS	DYNC1H1	exonic	stopgain		4316	3603	3601	3602	1	1.06
11	64667998	.	G	A	288.46	PASS	ATG2A	exonic	nonsynonymous SNV		4316	3603	3601	3602	1	1.06
2	8871599	.	C	T	754.46	PASS	KIDINS220	exonic	nonsynonymous SNV		4317	3606	3605	3604	5	4.4
17	79990682	.	G	A	603.46	PASS	RAC3	exonic	nonsynonymous SNV		4321	3617	3618	3619	7	0.24
18	2667020	.	A	G	416.46	PASS	SMCHD1	exonic	synonymous SNV		4321	3617	3618	3619	0	0.24
3	194386345	.	C	T	295.46	PASS	LSG1	exonic	synonymous SNV		4321	3617	3618	3619	0	0.24
4	113199374	rs367861259	G	A	1064.46	PASS	TIFA	exonic	stopgain		4313	3593	3594	3638	2
6	151687957	.	T	C	347.46	PASS	ZBTB2	exonic	nonsynonymous SNV		4313	3593	3594	3638	7
11	396860	.	C	T	331.46	PASS	PKP3	exonic	nonsynonymous SNV		4313	3593	3594	3638	4
1	19403354	.	G	C	421.46	PASS	UBR4	exonic	nonsynonymous SNV		4329	3646	3647	3648	4	0.88
1	181686288	.	C	T	201.46	PASS	CACNA1E	exonic	nonsynonymous SNV		4329	3646	3647	3648	6	0.88
15	66048521	.	A	G	356.46	PASS	DENND4A	exonic	nonsynonymous SNV		4333	3659	3658	3657	5	-0.36
19	33135343	.	A	G		PASS	ANKRD27	exonic	nonsynonymous SNV		4199	3669	3671	3670	5	3.2
11	75319204	rs185425787	G	A	507.46	PASS	MAP6	exonic	nonsynonymous SNV		4338	3677	3675	3676	5	-1
9	134000981	.	C	G	378.46	PASS	NUP214	UTR5	.		4338	3677	3675	3676	0	-1
1	173947674	.	G	A	1069.46	PASS	RC3H1	exonic	stopgain		4339	3679	3680	3678	1	5.08
5	176520523	rs201925633	C	T	1425.46	PASS	FGFR4	exonic	synonymous SNV		4339	3679	3680	3678	1	5.08
6	33053592	.	C	T	298.46	PASS	HLA-DPB1	exonic	nonsynonymous SNV		4339	3679	3680	3678	0	5.08
4	8401309	rs142830697	C	T	518.46	PASS	ACOX3	exonic	nonsynonymous SNV		4350	3717	3716	3715	5	2.06
8	143762748	.	C	G	498.46	PASS	PSCA	exonic	nonsynonymous SNV		4351	3719	3718	3727	0	1.94
9	138392846	.	G	T	641.46	PASS	MRPS2	exonic	nonsynonymous SNV		4351	3719	3718	3727	0	1.94
4	125591221	.	G	T	829.46	PASS	ANKRD50	exonic	nonsynonymous SNV		4358	3740	3739	3738	4	0.86
1	76387833	.	C	T	1059.11	PASS	ASB17	exonic	nonsynonymous SNV		4362	3752	3751	3750	3	-0.14
17	39577674	rs375440985	G	A	1002.11	PASS	KRT37	exonic	nonsynonymous SNV		4368	3773	3772	3771	6	0.56
11	1075819	.	C	T	1552.46	PASS	MUC2	exonic	nonsynonymous SNV		4370	3777	3778	3779	0	-0.12
2	21229188	.	T	G		PASS	APOB	exonic	nonsynonymous SNV		4371	3780	3799	3798	2	3.32
3	71027145	.	G	GGACTT	930.4	PASS	FOXP1	exonic	frameshift insertion		4378	3802	3801	3800	0	0.16
12	108090356	.	C	T	190.59	PASS	PWP1	exonic	nonsynonymous SNV		4396	3863	3862	3822	1	0.07
12	62778084	.	G	A	223.5	PASS	USP15	splicing	.		4387	3828	3829	3827	1	0.96
7	157959743	.	C	T	533.46	PASS	PTPRN2	exonic	nonsynonymous SNV		4042	3840	3839	3838	0	4.34
6	31896646	.	C	T	489.46	PASS	C2	exonic	nonsynonymous SNV		4403	3877	3875	3876	3	0.84
5	167887718	.	C	A	467.46	PASS	WWC1	exonic	nonsynonymous SNV		4403	3877	3875	3876	0	0.84
2	39184185	.	A	G	1303.46	PASS	ARHGEF33	exonic	nonsynonymous SNV		4403	3877	3875	3876	1	0.84
5	92920811	.	C	T	305.49	PASS	NR2F1	exonic	stopgain		4415	3905	3907	3906	0	0.74
8	37993231	.	G	C	339.46	PASS	ASH2L	exonic	nonsynonymous SNV		4457	4057	4056	3964	4	-0.71
1	204237413	.	C	T	272.46	PASS	PLEKHA6	exonic	nonsynonymous SNV		4457	4057	4056	3964	1	-0.71
17	76183461	.	G	T	383.46	PASS	AFMID	exonic	nonsynonymous SNV		4457	4057	4056	3964	0	-0.71
5	82833531	.	T	G	2388.11	PASS	VCAN	exonic	nonsynonymous SNV		5005	4019	4018	4017	1
1	228447223	.	A	G	471.11	PASS	OBSCN	exonic	nonsynonymous SNV		5005	4019	4018	4017	1
19	10464269	.	C	T	302.46	PASS	TYK2	exonic	nonsynonymous SNV		5006	4022	4021	4020	6
4	185320175	rs150575776	C	T	355.46	PASS	IRF2	exonic	synonymous SNV		5012	4049	4030	4029	1	-1.26
16	617668	.	G	A	764.46	PASS	NHLRC4	UTR5	.		5016	4038	4040	4036	0
17	56435546	.	G	A	465.46	PASS	RNF43	exonic	nonsynonymous SNV		5022	4054	4055	4053	4	-0.79
15	59487682	.	G	A	335.46	PASS	MYO1E	exonic	nonsynonymous SNV		5022	4054	4055	4053	6	-0.79
16	74927685	rs376086980	C	T	510.46	PASS	WDR59	exonic	nonsynonymous SNV		5024	4060	4062	4061	4	0.79
15	81224214	.	G	C	904.46	PASS	CEMIP	exonic	nonsynonymous SNV		5024	4060	4062	4061	4	0.79
3	185229388	.	T	C	500.46	PASS	LIPH	exonic	nonsynonymous SNV		5026	4071	4065	4064	6	-0.5
19	35655068	.	CT	C	1658.4	PASS	FXYD5	exonic	frameshift deletion		5033	4087	4075	4082	0	2.07
1	44132164	.	C	T	608.46	PASS	KDM4A	exonic	nonsynonymous SNV		5033	4087	4075	4082	7	2.07
9	36246115	.	G	A	886.46	PASS	GNE	exonic	nonsynonymous SNV		5033	4087	4075	4082	8	2.07
5	80714132	.	A	G	216.46	PASS	SSBP2	ncRNA_UTR3	.		5040	5055	5007	4098	0	1.05
1	54610291	.	T	C	598.46	PASS	CDCP2	exonic	nonsynonymous SNV		5040	5055	5007	4098	4	1.05
17	50235121	.	A	G	577.46	PASS	CA10	exonic	nonsynonymous SNV		5040	5055	5007	4098	1	1.05
19	39805743	.	G	A	604.46	PASS	LRFN1	exonic	synonymous SNV		5047	5064	5074	5006	0	-1.61
5	156819928	.	G	A	597.46	PASS	CYFIP2	exonic	nonsynonymous SNV		5048	5061	5065	5009	3	-0.12
13	42265576	.	C	A	829.46	PASS	VWA8	exonic	nonsynonymous SNV		5048	5061	5065	5009	0	-0.12
17	12656157	.	G	T	828.46	PASS	MYOCD	exonic	nonsynonymous SNV		5049	5067	5068	5010	8	-1.51
16	24580513	.	T	C	810.46	PASS	RBBP6	exonic	synonymous SNV		5093	5075	5071	5058	0	-1.67
7	139652364	.	C	T	218.46	PASS	TBXAS1	exonic	synonymous SNV		5102	5087	5088	5089	0	1.53
19	47986791	.	G	T	72.46	PASS	KPTN	exonic	synonymous SNV		5104	5094	5093	5092	0	0.92
15	45353297	.	C	T	497.46	PASS	SORD	exonic	stopgain		5106	5101	5100	5097	1	-0.96
11	118779312	.	G	A	417.46	PASS	BCL9L	exonic	nonsynonymous SNV		5107	5106	5105	5099	2	-0.86
1	27685327	rs143650267	A	G	579.46	PASS	MAP3K6	exonic	nonsynonymous SNV		5109	5110	5104	5103	6	0.77
1	202719900	.	G	A	399.46	PASS	KDM5B	exonic	stopgain		5110	5115	5116	5107	1	-0.17
1	110050709	.	G	A	741.46	PASS	AMIGO1	exonic	nonsynonymous SNV		5110	5115	5116	5107	0	-0.17
X	71428206	rs139365371	G	A	2002.46	PASS	ERCC6L	exonic	synonymous SNV		5110	5115	5116	5107	0	-0.17
20	34765932	.	A	G	475.46	PASS	EPB41L1	exonic	nonsynonymous SNV		5114	5123	5124	5118	8	0.31
8	144998708	.	G	A	353.46	PASS	PLEC	exonic	nonsynonymous SNV		5123	5142	5141	5131	7	-0.97
1	145534964	.	G	A	312.46	PASS	ITGA10	exonic	nonsynonymous SNV		5125	5136	5137	5138	1	-0.82
3	195063205	.	G	A	433.46	PASS	ACAP2	exonic	nonsynonymous SNV		5125	5136	5137	5138	1	-0.82

## Sheet: ST2
Additional file 1: Table S2 Mean and standard deviation used for normalization of WB5HT.
Race (Ethnicity)	Pre-Pubertal1	Post-Pubertal2
	M (SD)	M (SD)
Caucasian (Non-Hispanic), Native American/Alaska Native, or Asian	184 (50)	152 (50)
African American/African	297 (105)	184 (31)
Caucasian (Hispanic)	262 (89)	184 (31)
1Tanner Stage (TS) < 3, or if no TS, chronological age (CA) < 144 months.
2 TS ≥ 3, or if no TS, CA ≥ 144 months.

## Sheet: ST3
Additional file 1: Table S3 Serotonin pathway genes.
Gene	Group
ADORA3	Non-Receptor
BDNF	Non-Receptor
DDC	Non-Receptor
FEV	Non-Receptor
TGFB1I1	Non-Receptor
ITGA2	Non-Receptor
ITGB3	Non-Receptor
LMX1B	Non-Receptor
MAOA	Non-Receptor
MAOB	Non-Receptor
MAPK14	Non-Receptor
NOS1	Non-Receptor
PCDH15	Non-Receptor
PDE5A	Non-Receptor
PICK1	Non-Receptor
PPP2CA	Non-Receptor
PRKCA	Non-Receptor
PRKG1	Non-Receptor
RELN	Non-Receptor
SLC18A2	Non-Receptor
SLC6A4	Non-Receptor
STX1A	Non-Receptor
TDO2	Non-Receptor
TPH1	Non-Receptor
TPH2	Non-Receptor
HTR1A	Receptor
HTR1B	Receptor
HTR1D	Receptor
HTR1E	Receptor
HTR1F	Receptor
HTR2A	Receptor
HTR2B	Receptor
HTR2C	Receptor
HTR3A	Receptor
HTR3B	Receptor
HTR3C	Receptor
HTR3D	Receptor
HTR3E	Receptor
HTR4	Receptor
HTR5A	Receptor
HTR6	Receptor
HTR7	Receptor

## Sheet: ST4
Additional file 1: Table S4 Summary of subject demographics and phenotype data.
	Probands (N=116)				Non-High1 Serotonemia Probands (N = 67)				High2 Serotonemia Probands (N= 30)				Other3 Serotonemia Probands (N= 10)				non 5-HT Probands (N= 9)
	n	%			n	%			n	%			n	%
Sex
Male	98	84.4828			55	82.0896			28	93.3333			8	80			7	77.77
Female	18	15.5172			12	17.9104			2	6.66667			2	20			2	22.2
Ethnicity
Caucasian/Western European	77	66.3793			38	56.7164			25	83.3333			8	80			6	66.6667
Caucasian/Hispanic	20	17.2414			16	23.8806			2	6.66667			1	10			1	11.1111
African American/African	11	9.48276			7	10.4478			2	6.66667			1	10			1	11.1111
Asian	3	2.58621			2	2.98507			0	0			0	0			1	11.1111
More than One/Other	4	3.44828			3	4.47761			1	3.33333			0	0			0	0
Caucasian/Middle Eastern	1	0.862069			1	1.49254			0	0			0	0			0	0
Diagnosis (DSM-IV-TR)
Autism	83	71.5517			52	77.6119			20	66.6667			6	60			5	55.5556
Autism Spectrum Disorder	33	28.4483			15	22.3881			10	33.3333			4	40			4	44.4444
	n	Range	M (SD)		n	Range	M (SD)		n	Range	M (SD)		n	Range	M (SD)		n	Range	M (SD)
Age (in years)	116	3.17—34.00	9.67 (5.93)		67	3.17—27.33	9.34 (5.92)		30	3.25—19.42	9.49 (4.38)		10	4.17—18.67	8.63 (4.01)		9	3.42—34.00	13.81 (10.42)
Whole Blood 5-hydroxytryptamine (5-HT: ng/ml)	107	68.72—532.37	238.22 (85.88)		67	68.72—344.26	192.17 (59.47)		30	243.00—532.37	329.05 (62.69)		10	228.00—408.00	274.26 (59.40)
Whole Blood 5-HT z-score4	107	-1.90—6.91	0.85 (1.75)		67	-1.90—0.98	-0.22 (0.82)		30	1.81—6.91	3.13 (1.38)		10	1.04—1.72	1.25 (0.259)
Full-Scale intelligence quotient (IQ) Standard Score (SS)	107	20—140	81.24 (25.28)		62	25—140	81.79 (24.66)		28	26—130	74.90 (24.53)		10	58—126	97.30 (20.62)		7	20—114	78.77 (33.67)
Verbal IQ5	108	20—133	79.52 (27.89)		60	20—133	80.21 (27.40)		30	20—118	72.90 (26.70)		10	54—129	101.50 (24.62)		8	20—115	71.73 (29.55)
Non-Verbal IQ6	115	20—145	83.27 (23.99)		66	33—145	83.63 (23.61)		30	34—130	79.70 (22.99)		10	62—119	95.80 (16.69)		9	20—119	78.58 (34.23)
Vineland Adaptive Behavior Scales, 2nd Ed.
Communication Domain SS	114	21—135	76.26 (16.89)		66	21—135	76.08 (18.60)		29	49—100	74.34 (11.25)		10	65—110	87.70 (13.35)		9	48—102	71.11 (19.15)
Daily Living Skills Domain SS	114	42—119	76.87 (13.89)		66	42—119	77.395 (15.35)		29	59—105	76.00 (11.18)		10	55—95	78.40 (11.48)		9	47—100	74.11 (14.51)
Socialization Domain SS	114	20—97	68.25 (12.76)		66	20—97	68.64 (13.35)		29	46—92	67.45 (11.20)		10	53—91	72.20 (11.91)		9	38—85	63.56 (14.38)
Motor Skills Domain SS	62	51—124	85.52 (16.68)		33	51—124	82.58 (15.08)		17	59—114	84.06 (17.26)		8	72—121	95.50 (17.48)		4	78—121	96.00 (20.31)
Adpative Behavior Composite SS	114	24—107	72.49 (13.06)		66	24—107	72.71 (14.22)		29	51—97	71.10 (9.83)		10	63—98	79.10 (10.99)		9	47—89	68.00 (14.48)
Autism Diagnostic Interview — Revised: Algorithm Domain Totals
Qualitative Abnormalities in Reciprocal Social Interaction	116	5—30	21.31 (5.22)		67	5—30	21.00 (5.24)		30	10—29	22.40 (5.30)		10	11—28	20.40 (5.78)		9	14—26	21.00 (4.44)
Qualitative Abnormalities in Communication
Non-verbal Probands	18	7—14	11.78 (2.21)		11	7—14	11.64 (2.46)		4	10—14	12.25 (1.71)		1	12	12.00 (0.00)		2	9—14	11.50 (3.54)
Verbal Probands	98	5—25	16.96 (4.01)		56	5—25	17.14 (4.05)		26	9—25	17.12 (3.51)		9	7—21	15.78 (4.58)		7	9—24	16.43 (5.19)
Restricted, Repetitive, and Stereotyped Patterns of Behavior	116	0—12	6.27 (2.60)		67	1—12	6.43 (2.49)		30	1—12	6.23 (2.67)		10	3—10	7.10 (2.85)		9	0—8	4.22 (2.33)
Autism Diagnostic Observation Schedule
Algorithm Totals
Social Affect (SA)	116	4—20	11.93 (4.10)		67	4—20	12.33 (4.04)		30	5—18	11.70 (4.24)		10	6—18	10.20 (3.61)		9	5—17	11.67 (4.66)
Restricted and Repetitive Behavior (RRB)	116	0—8	3.82 (2.05)		67	1—8	4.06 (1.95)		30	1—8	3.63 (2.20)		10	0—7	3.40 (1.96)		9	0—8	3.11 (2.369)
Overall (SA+RRB)	116	5—25	15.75 (5.32)		67	5—25	16.39 (5.03)		30	8—25	15.33 (5.80)		10	8—25	13.60 (5.06)		9	6—22	14.78 (6.06)
Calibrated Severity Scores (CSS)7
Overall CSS	112	3—10	7.61 (1.77)		64	3—10	7.83 (1.79)		30	5—10	7.57 (1.59)		10	4—10	7.20 (1.99)		8	3—9	6.50 (1.85)
SA CSS	112	3—10	7.49 (1.74)		64	3—10	7.63 (1.81)		30	4—10	7.50 (1.61)		10	5—10	7.30 (1.49)		8	4—9	6.63 (1.92)
RRB CSS	112	1—10	7.71 (1.83)		64	5—10	8.02 (1.59)		30	5—10	7.53 (1.70)		10	1—10	7.30 (2.50)		8	1—10	6.50 (2.73)
1whole blood 5-HT z-score <1.0
2whole blood 5-HT z-score >1.75
3whole blood 5-HT z-score ≥1.0 & ≤1.75
4Norms used from McBride et al. 1998
5Verbal (V) IQ SS used except when V IQ SS<35 and ratio V IQ>=35 [ratio IQ = V mental age/chronological age)*100]
6Non-Verbal (NV) IQ SS used except when NV IQ SS<35 and ratio NV IQ>=35 [ratio IQ = (NV mental age/chronological age)*100]
7Gotham, Pickles, & Lord 2009; Hus, Gotham, & Lord 2014; Hus & Lord 2014

## Sheet: ST5
Additional file 1: Table S5 GSEA of LoF DNVs in ASC, SSC and ACE.
	ACE+SSC (325)			SSC (312)			ACE+ASC (178)			ASC (163)			ACE+SSC+ASC (471)
	Before correction	After correction	OR	Before correction	After correction	OR	Before correction	After correction	OR	Before correction	After correction	OR	Before correction	After correction	OR
RBFOX1-1 (186)	4 (0.534)	0.745	1.05 [0.35, Inf]	4 (0.502)	0.728	1.09 [0.37, Inf]	1 (0.880)	0.91	0.47 [0.02, Inf]	1 (0.856)	0.896	0.52 [0.03, Inf]	4 (0.809)	0.922	0.71 [0.24, Inf]
RBFOX1-2 (547)	26 (6.720e-05)	0.0595	2.50 [1.71, Inf]	25 (9.003e-05)	0.0697	2.50 [1.70, Inf]	21 (9.499e-07)	0.0009	3.84 [2.49, Inf]	20 (9.218e-07)	0.00091	4.01 [2.57, Inf]	44 (2.169e-09)	0.00079	3.04 [2.27, Inf]
FMRP-1 (936)	42 (1.546e-06)	0.242	2.42 [1.80, Inf]	41 (1.334e-06)	0.238	2.47 [1.82, Inf]	31 (5.463e-08)	0.00591	3.43 [2.40, Inf]	30 (2.454e-08)	0.00404	3.67 [2.54, Inf]	70 (7.413e-13)	0.00809	2.92 [2.31, Inf]
FMRP-2 (831)	62 (4.024e-19)	7e-05	4.51 [3.49, Inf]	59 (4.653e-18)	0.00034	4.45 [3.42, Inf]	43 (1.523e-17)	<1e-06	6.00 [4.37, Inf]	40 (1.155e-16)	<1e-06	6.10 [4.39, Inf]	93 (1.711e-29)	<1e-06	4.86 [3.94, Inf]
ECGs (928)	60 (1.395e-15)	1e-05	3.81 [2.95, Inf]	57 (1.176e-14)	9e-05	3.75 [2.88, Inf]	29 (5.258e-07)	0.0403	3.19 [2.20, Inf]	26 (3.025e-06)	0.0897	3.10 [2.10, Inf]	78 (4.492e-17)	0.00012	3.38 [2.70, Inf]
Hpsd (1429)	35 (0.159)	0.32	1.22 [0.88, Inf]	33 (0.194)	0.374	1.19 [0.86, Inf]	19 (0.257)	0.371	1.20 [0.77, Inf]	16 (0.404)	0.541	1.10 [0.67, Inf]	49 (0.167)	0.353	1.17 [0.90, Inf]
PSD-95 (107)	6 (0.023)	0.0143	2.86 [1.21, Inf]	6 (0.019)	0.0124	2.99 [1.26, Inf]	2 (0.340)	0.279	1.68 [0.29, Inf]	2 (0.303)	0.237	1.84 [0.32, Inf]	7 (0.041)	0.022	2.30 [1.05, Inf]
ARC (25)	2 (0.093)	0.078	4.16 [0.70, Inf]	2 (0.087)	0.0741	4.34 [0.73, Inf]	0 (1.000)	1	0.00 [0.00, Inf]	0 (1.000)	1	0.00 [0.00, Inf]	2 (0.170)	0.144	2.84 [0.48, Inf]
mGluR5 (37)	1 (0.537)	0.713	1.32 [0.07, Inf]	1 (0.522)	0.694	1.38 [0.07, Inf]	1 (0.343)	0.547	2.45 [0.12, Inf]	1 (0.319)	0.509	2.68 [0.13, Inf]	2 (0.303)	0.549	1.86 [0.32, Inf]
NMDAR (59)	5 (7.211e-03)	0.013	4.46 [1.68, Inf]	5 (6.091e-03)	0.0121	4.65 [1.76, Inf]	1 (0.488)	0.54	1.52 [0.08, Inf]	1 (0.458)	0.51	1.66 [0.08, Inf]	5 (0.031)	0.0532	3.04 [1.15, Inf]
Presynaptic activezone (204)	5 (0.410)	0.167	1.20 [0.46, Inf]	5 (0.377)	0.15	1.25 [0.48, Inf]	1 (0.902)	0.774	0.43 [0.02, Inf]	1 (0.881)	0.745	0.47 [0.02, Inf]	6 (0.571)	0.232	0.99 [0.42, Inf]
Presynaptic (330)	14 (8.602e-03)	0.0058	2.16 [1.28, Inf]	13 (0.014)	0.0111	2.08 [1.21, Inf]	7 (0.080)	0.0669	1.94 [0.89, Inf]	6 (0.127)	0.115	1.81 [0.77, Inf]	18 (0.010)	0.00638	1.91 [1.21, Inf]
Vesicles (104)	0 (1.000)	1	0.00 [0.00, Inf]	0 (1.000)	1	0.00 [0.00, Inf]	1 (0.693)	0.567	0.85 [0.04, Inf]	1 (0.661)	0.53	0.93 [0.05, Inf]	1 (0.957)	0.907	0.31 [0.02, Inf]
CRFs (55)	5 (5.354e-03)	0.0865	4.82 [1.82, Inf]	5 (4.511e-03)	0.0794	5.03 [1.89, Inf]	2 (0.127)	0.276	3.34 [0.57, Inf]	2 (0.110)	0.263	3.65 [0.63, Inf]	7 (1.177e-03)	0.034	4.80 [2.14, Inf]
HMEs (146)	13 (1.011e-05)	0.0112	4.81 [2.75, Inf]	12 (3.302e-05)	0.0264	4.58 [2.56, Inf]	11 (7.977e-07)	0.00032	7.55 [4.08, Inf]	10 (2.747e-06)	0.00107	7.45 [3.89, Inf]	18 (3.522e-07)	0.001	4.72 [2.94, Inf]
DEs (411)	6 (0.853)	0.569	0.70 [0.30, Inf]	5 (0.912)	0.698	0.61 [0.24, Inf]	5 (0.495)	0.278	1.08 [0.42, Inf]	4 (0.616)	0.411	0.94 [0.32, Inf]	9 (0.868)	0.55	0.72 [0.37, Inf]

## Sheet: ST6
Additional file 1: Table S6 Gene lists disrupted by different types of DNVs in the High-5HT and the Normal-5HT groups.
Gene	Func	ExonicFunc	Dscore	WB5HTz	Group
GDAP2	exonic	synonymous SNV	0
ING3	UTR3	.	0
KDM2A	exonic	frameshift insertion	0	2.07	High
SLC16A1	exonic	nonsynonymous SNV	5	4.16	High
EMILIN3	exonic	nonsynonymous SNV	2	4.16	High
PTPRZ1	splicing	.	1	-0.21	nonHigh
SETD1A	exonic	nonsynonymous SNV	8	-0.21	nonHigh
LCE1A	exonic	synonymous SNV	0	-0.21	nonHigh
BTN2A1	exonic	nonsynonymous SNV	0	1.19
ANKRD40	exonic	nonsynonymous SNV	2	1.19
NKX2-8	exonic	synonymous SNV	0	2.27	High
LRP2	exonic	nonsynonymous SNV	6	0.56	nonHigh
PCNXL3	exonic	synonymous SNV	0	-0.35	nonHigh
TLCD2	exonic	nonsynonymous SNV	1	2.18	High
ANK3	exonic	nonsynonymous SNV	4
CD163	exonic	nonsynonymous SNV	0
EPHB3	exonic	synonymous SNV	0
TALDO1	exonic	nonsynonymous SNV	2
SOX7	exonic	synonymous SNV	0	-0.86	nonHigh
SEMA4B	exonic	nonsynonymous SNV	1	0.96	nonHigh
MYH7B	exonic	nonsynonymous SNV	2	0.68	nonHigh
C6orf136	exonic	nonsynonymous SNV	0	0.68	nonHigh
KLHL26	exonic	synonymous SNV	0	0.68	nonHigh
TBL3	exonic	stopgain	1	1.04
TAS1R2	exonic	nonsynonymous SNV	5	2.2	High
OR8K3	exonic	nonsynonymous SNV	0	2.2	High
LRRC27	exonic	synonymous SNV	1	-1.47	nonHigh
GAB2	exonic	nonsynonymous SNV	2	-0.74	nonHigh
CEP295	exonic	synonymous SNV	0	-0.74	nonHigh
RAPGEF3	UTR5	.	0	0.98	nonHigh
ZNF578	exonic	frameshift insertion	0	0.94	nonHigh
HPS5	exonic	nonsynonymous SNV	0	0.94	nonHigh
PRR14	exonic	nonsynonymous SNV	1	1.9	High
CCDC77	exonic	frameshift deletion	0	1.9	High
CDX2	exonic	nonsynonymous SNV	8	0.24	nonHigh
FAM160B1	splicing	.	1	2.04	High
MATN1	exonic	nonsynonymous SNV	6	2.04	High
APMAP	splicing	.	1	0.32	nonHigh
KRTAP2-3	exonic	nonsynonymous SNV	4	0.32	nonHigh
ZZEF1	exonic	nonsynonymous SNV	5	0.76	nonHigh
OLFM4	exonic	nonsynonymous SNV	3	0.76	nonHigh
WDR1	exonic	nonsynonymous SNV	2	0.76	nonHigh
PDXDC1	exonic	nonsynonymous SNV	3	0.06	nonHigh
SPG7	exonic	nonsynonymous SNV	7	0.06	nonHigh
GRIK2	exonic	nonsynonymous SNV	2	0.06	nonHigh
PAPLN	exonic	nonsynonymous SNV	0	0.06	nonHigh
MAP3K13	exonic	synonymous SNV	0	0.06	nonHigh
DLX6	exonic	synonymous SNV	0	0.06	nonHigh
PRKD2	exonic	nonsynonymous SNV	8	-0.42	nonHigh
EEF1D	exonic	nonsynonymous SNV	0	-0.42	nonHigh
EEF1D	exonic	nonsynonymous SNV	0	-0.42	nonHigh
CHD8	exonic	nonsynonymous SNV	8	-0.04	nonHigh
CCDC37	exonic	synonymous SNV	0	-0.04	nonHigh
ZNF410	UTR5	.	0	2.16	High
RBP1	exonic	nonsynonymous SNV	2	0.22	nonHigh
WNT2B	UTR5	.	0	0.22	nonHigh
XRN1	exonic	nonsynonymous SNV	2	-0.28	nonHigh
SMEK2	exonic	nonsynonymous SNV	5	-1.9	nonHigh
DYNC1H1	exonic	stopgain	1	1.06
ATG2A	exonic	nonsynonymous SNV	1	1.06
KIDINS220	exonic	nonsynonymous SNV	5	4.4	High
RAC3	exonic	nonsynonymous SNV	7	0.24	nonHigh
SMCHD1	exonic	synonymous SNV	0	0.24	nonHigh
LSG1	exonic	synonymous SNV	0	0.24	nonHigh
TIFA	exonic	stopgain	2
ZBTB2	exonic	nonsynonymous SNV	7
PKP3	exonic	nonsynonymous SNV	4
UBR4	exonic	nonsynonymous SNV	4	0.88	nonHigh
CACNA1E	exonic	nonsynonymous SNV	6	0.88	nonHigh
DENND4A	exonic	nonsynonymous SNV	5	-0.36	nonHigh
ANKRD27	exonic	nonsynonymous SNV	5	3.2	High
MAP6	exonic	nonsynonymous SNV	5	-1	nonHigh
NUP214	UTR5	.	0	-1	nonHigh
RC3H1	exonic	stopgain	1	5.08	High
FGFR4	exonic	synonymous SNV	1	5.08	High
HLA-DPB1	exonic	nonsynonymous SNV	0	5.08	High
ACOX3	exonic	nonsynonymous SNV	5	2.06	High
PSCA	exonic	nonsynonymous SNV	0	1.94	High
MRPS2	exonic	nonsynonymous SNV	0	1.94	High
ANKRD50	exonic	nonsynonymous SNV	4	0.86	nonHigh
ASB17	exonic	nonsynonymous SNV	3	-0.14	nonHigh
KRT37	exonic	nonsynonymous SNV	6	0.56	nonHigh
MUC2	exonic	nonsynonymous SNV	0	-0.12	nonHigh
APOB	exonic	nonsynonymous SNV	2	3.32	High
FOXP1	exonic	frameshift insertion	0	0.16	nonHigh
PWP1	exonic	nonsynonymous SNV	1	0.07	nonHigh
USP15	splicing	.	1	0.96	nonHigh
PTPRN2	exonic	nonsynonymous SNV	0	4.34	High
C2	exonic	nonsynonymous SNV	3	0.84	nonHigh
WWC1	exonic	nonsynonymous SNV	0	0.84	nonHigh
ARHGEF33	exonic	nonsynonymous SNV	1	0.84	nonHigh
NR2F1	exonic	stopgain	0	0.74	nonHigh
ASH2L	exonic	nonsynonymous SNV	4	-0.71	nonHigh
PLEKHA6	exonic	nonsynonymous SNV	1	-0.71	nonHigh
AFMID	exonic	nonsynonymous SNV	0	-0.71	nonHigh
VCAN	exonic	nonsynonymous SNV	1
OBSCN	exonic	nonsynonymous SNV	1
TYK2	exonic	nonsynonymous SNV	6
IRF2	exonic	synonymous SNV	1	-1.26	nonHigh
NHLRC4	UTR5	.	0
RNF43	exonic	nonsynonymous SNV	4	-0.79	nonHigh
MYO1E	exonic	nonsynonymous SNV	6	-0.79	nonHigh
WDR59	exonic	nonsynonymous SNV	4	0.79	nonHigh
CEMIP	exonic	nonsynonymous SNV	4	0.79	nonHigh
LIPH	exonic	nonsynonymous SNV	6	-0.5	nonHigh
FXYD5	exonic	frameshift deletion	0	2.07	High
KDM4A	exonic	nonsynonymous SNV	7	2.07	High
GNE	exonic	nonsynonymous SNV	8	2.07	High
SSBP2	ncRNA_UTR3	.	0	1.05
CDCP2	exonic	nonsynonymous SNV	4	1.05
CA10	exonic	nonsynonymous SNV	1	1.05
LRFN1	exonic	synonymous SNV	0	-1.61	nonHigh
CYFIP2	exonic	nonsynonymous SNV	3	-0.12	nonHigh
VWA8	exonic	nonsynonymous SNV	0	-0.12	nonHigh
MYOCD	exonic	nonsynonymous SNV	8	-1.51	nonHigh
RBBP6	exonic	synonymous SNV	0	-1.67	nonHigh
TBXAS1	exonic	synonymous SNV	0	1.53
KPTN	exonic	synonymous SNV	0	0.92	nonHigh
SORD	exonic	stopgain	1	-0.96	nonHigh
BCL9L	exonic	nonsynonymous SNV	2	-0.86	nonHigh
MAP3K6	exonic	nonsynonymous SNV	6	0.77	nonHigh
KDM5B	exonic	stopgain	1	-0.17	nonHigh
AMIGO1	exonic	nonsynonymous SNV	0	-0.17	nonHigh
ERCC6L	exonic	synonymous SNV	0	-0.17	nonHigh
EPB41L1	exonic	nonsynonymous SNV	8	0.31	nonHigh
PLEC	exonic	nonsynonymous SNV	7	-0.97	nonHigh
ITGA10	exonic	nonsynonymous SNV	1	-0.82	nonHigh
ACAP2	exonic	nonsynonymous SNV	1	-0.82	nonHigh

## Sheet: ST7
Additional file 1: Table S7 GSEA of all RAVs (RPKM>1).
	All RAVs in WE probands (127)		Normal-5HT RAVs (62)
	Before correction	After correction	Before correction	After correction
RBFOX1-1 (186)	2 (0.442)	0.597	1 (0.521)	0.671
RBFOX1-2 (547)	6 (0.277)	0.832	3 (0.364)	0.827
FMRP-1 (936)	16 (3.398e-03)	0.52	8 (0.029)	0.658
FMRP-2 (831)	23 (1.738e-07)	0.042	11 (3.448e-04)	0.295
ECGs (928)	9 (0.330)	0.974	5 (0.299)	0.917
Hpsd (1429)	15 (0.173)	0.29	9 (0.104)	0.199
PSD-95 (107)	0 (1.000)	1	0 (1.000)	1
ARC (25)	0 (1.000)	1	0 (1.000)	1
mGluR5 (37)	1 (0.258)	0.482	0 (1.000)	1
NMDAR (59)	0 (1.000)	1	0 (1.000)	1
Presynaptic activezone (204)	1 (0.809)	0.683	1 (0.554)	0.466
Presynaptic (330)	3 (0.497)	0.495	1 (0.730)	0.73
Vesicles (104)	0 (1.000)	1	0 (1.000)	1
CRFs (55)	1 (0.359)	0.629	0 (1.000)	1
HMEs (146)	2 (0.328)	0.539	2 (0.112)	0.244
DEs (411)	4 (0.421)	0.19	3 (0.218)	0.098
TADA-1 (33)	3 (2.319e-03)	0.054	1 (0.122)	0.36
TADA-2 (63)	4 (8.921e-03)	0.328	2 (0.060)	0.294
